# Supplementary material for: A Validation Study of the COPSOQ III Greek Questionnaire for Assessing Psychosocial Factors in the Workplace
Source: Healthcare (Basel). 2025 Aug 12;13(16):1980. doi: 10.3390/healthcare13161980 (PMC12385713; doi:10.3390/healthcare13161980)
Supplement: Supplementary file 1 [file healthcare-13-01980-s001.zip]

Archive with 1 entries (1 files):
- healthcare-3744069-supplementary.pdf
